# Supplementary material for: 4-Aminoquinoline-Based Adamantanes as Potential Anticholinesterase Agents in Symptomatic Treatment of Alzheimer’s Disease
Source: Pharmaceutics. 2022 Jun 20;14(6):1305. doi: 10.3390/pharmaceutics14061305 (PMC9229919; doi:10.3390/pharmaceutics14061305)
Supplement: Supplementary file 1 [file pharmaceutics-14-01305-s001.zip]

Archive with 3 entries (3 files):
- Supplementary Materials File S1_final_Proof 2_Opsenica.pdf
- Supplementary Materials File S2_final_Proof2_Opsenica.pdf
- Supplementary Materials File S3 v06_Final_Proof 2_Opsenica.xls
